# Supplementary material for: Stigma and Emotion Regulation in Intimate Partner Violence: A Pilot Exploratory Study with Victims, Offenders and Experts
Source: Behav Sci (Basel). 2025 Sep 10;15(9):1229. doi: 10.3390/bs15091229 (PMC12466727; doi:10.3390/bs15091229)
Supplement: Supplementary file 1 [file behavsci-15-01229-s001.zip]

Archive with 1 entries (1 files):
- behavsci-3821373-supplementary.pdf
